# Supplementary material for: Autoinhibition of the mechanosensitive lipid scramblase TMEM63B by its C-terminal tail
Source: J Biol Chem. 2026 Jun 4;302(7):113223. doi: 10.1016/j.jbc.2026.113223 (PMC13332465; doi:10.1016/j.jbc.2026.113223)
Supplement: Table S1 [file mmc1.xlsx]

## Sheet: Sheet1
	Table S1. Primer sequences.
	Primers used for the chimeric proteins ( sequences corresponding to hTMEM63A and hTMEM63B are underlined)
	primer name		sequence
	hTMEM63A_TMD-F		5'- GCATCCGCAGCACTGTCCTGCAGGGGGTCACCTTTGGTGG -3'
	hTMEM63A_TMD-R		5'- TCAATCTTGTAGTTGTGGGCGCTGAGGTGCTTGAAGCATC -3'
	hTMEM63B_N-F		5'- AGACTGCCGGATCTAGCTAGTTAATTAAGCCACCATGCTGCCCTTTCTGCTGGC -3'
	hTMEM63B_N-R		5'- CCACCAAAGGTGACCCCCTGCAGGACAGTGCTGCGGATGC -3'
	hTMEM63B_C-F		5'- GATGCTTCAAGCACCTCAGCGCCCACAACTACAAGATTGA -3'
	hTMEM63B_C-EGFP-R		5'- GAACAGCTCCTCGCCCTTGCTCACGAATTCCTGGTGAATCTCATTCTCTA -3'
	Primers used for the C-terminal mutants ( sequences corresponding to mTMEM63B are underlined)
	primer name		sequence
	FspA1-F		5'- GCTCTTCTTCTCCACCATGCGCACGGGTTTCCTAGCCCCC -3'
	FspA1_mTMEM63B-F		5'- GCTCTTCTTCTCCACCATGCGCACGGGTTTCCTAGCCCCCAC -3'
	mTMEM63B_791-EGFP-R		5'- GCTCCTCGCCCTTGCTCACGAATTCGCTCCCAGGAGCCCCATC -3'
	mTMEM63B_781-EGFP-R		5'- GCTCCTCGCCCTTGCTCACGAATTCCCCCTCTGAGTCCTGCAG -3'
	mTMEM63B_778-EGFP-R		5'- GCTCCTCGCCCTTGCTCACGAATTCGTCCTGCAGCACCTGAGC -3'
	mTMEM63B_775-EGFP-R		5'- GCTCCTCGCCCTTGCTCACGAATTCCACCTGAGCGATGTATTTCGC -3'
	mTMEM63B_772-EGFP-R		5'- GCTCCTCGCCCTTGCTCACGAATTCGATGTATTTCGCAGATTTGGGGAC -3'
	mTMEM63B_769-EGFP-R		5'- GAACAGCTCCTCGCCCTTGCTCACGAATTCCGCAGATTTGGGGACAGCGC -3'
	mTMEM63B_EcoRI-R		5'- GCTCCTCGCCCTTGCTCACGAATTCCTGGTGAATCTCATTCTCTATGAGG -3'
	mTMEM63B_delta776-778-R		5'- CCCCCTCTGACACCTGAGCGATGTATTTCGC -3'
	mTMEM63B_delta773-781-R		5'- CGTCCCCGTCGATGTATTTCGCAGATTTGGGG -3'
	mTMEM63B_delta770-784-R		5'- CCCCATCTCCCGCAGATTTGGGGACAGCG -3'
	mTMEM63B_delta767-787-R		5'- TCCCAGGAGCGGGGACAGCGCCAGCAGT -3'
	mTMEM63B_delta776-778-F		5'- CGCTCAGGTGTCAGAGGGGGACGGGGAC -3'
	mTMEM63B_delta773-781-F		5'- GAAATACATCGACGGGGACGGAGATGGG -3'
	mTMEM63B_delta770-784-F		5'- CAAATCTGCGGGAGATGGGGCTCCTGGG -3'
	mTMEM63B_delta767-787-F		5'- CGCTGTCCCCGCTCCTGGGAGCTCAGGC -3'
	mTMEM63B_NotI-STOP-R		5'- GTCGACCACTGTGCTGGCGGCCGCTTACTGGTGAATCTCATTCTCTATGAGGC -3'
	Primers used for Real-time RT-PCR
	primer name		sequence
	mTMEM63A-RT-PCR-Fw		5'- CCCATTATCGTGCCCTTTGG -3'
	mTMEM63A-RT-PCR-Rv		5'- TCTTCTCCAGTTTAGCCGGG -3'
	mTMEM63B-RT-PCR-Fw		5'- CCCCAAATCTGCGAAATACA -3'
	mTMEM63B-RT-PCR-Rv		5'- ATCAGCAACTCCTCGTCTT -3'
	mTMEM63C-RT-PCR-Fw		5'- CCCTCCACAGCATCACCTTA -3'
	mTMEM63C-RT-PCR-Rv		5'- TTTCTTCCTCAGGCTGCTCA -3'
	m36B4(Rplp0)-RT-PCR-Fw		5'- GCTCCAAGCAGATGCAGCA -3'
	m36B4(Rplp0)-RT-PCR-Rv		5'- CCGGATGTGAGGCAGCAG -3'
